# Supplementary material for: Draft Genome of Busseola fusca, the Maize Stalk Borer, a Major Crop Pest in Sub-Saharan Africa
Source: Genome Biol Evol. 2019 Jul 31;11(8):2203–7. doi: 10.1093/gbe/evz166 (PMC6697066; doi:10.1093/gbe/evz166)
Supplement: evz166_Supplementary_Data [file evz166_supplementary_data.zip]

Archive with 2 entries (2 files):
- DataFiles.tar.gz
- suppl materials legends.docx
